# Supplementary material for: NF-κB-mediated regulation of rat CYP2E1 by two independent signaling pathways
Source: PLoS One. 2019 Dec 27;14(12):e0225531. doi: 10.1371/journal.pone.0225531 (PMC6934272; doi:10.1371/journal.pone.0225531)
Supplement: S1 Minimal data set — Contains minimal data set for the following files: Fig3F. Histopathological effects of inhibiting iNOS activation in rats with immune liver injury. Fig3G. Histopathological effects of inhibiting iNOS activation in rats with immune liver injury. Fig4. Plasma concentration–time profiles of chlorzoxazone (50 mg/kg) after oral administration to normal saline control rats, immune-mediated liver injury rats, and alcohol-induced liver injury rats. Fig5. Plasma concentration–time profiles of 6-OH chlorzoxazone after oral administration to control normal saline rats, immune-mediated liver injury rats, and alcohol-induced liver injury rats. Fig6. Effect of immune-mediated or alcohol-induced liver injury on NF-κB, iNOS, and CYP2E1 protein levels in rats. Fig7. Effect of immune-mediated or alcohol-induced liver injury on the TNF-α and IL-1β contents in rat liver homogenate. Table 1. The pharmacokinetic parameters of chlorzoxazone after a single oral dose (50 mg/kg) in control, IM, and AL rats (50 mg•L-1, mean ± SD, n = 6). Table 2. Thepharmacokinetic parameters of 6-OH chlorzoxazone after a single oral dose of chlorzoxazone (50 mg/kg) in control, IM and AL rats (mean ± SD, n = 6). (XLSX) [file pone.0225531.s005.xlsx]

## Sheet: fig7
						IL-1β	TNF-α
					control	2.0013	2.1941	0.3502	0.3946
					IM	4.3118	3.9431	0.3297	0.3315
					AL	3.442	3.2667	0.3468	0.3971
								1.1545
								0.797138

## Sheet: fig6
					CYP2E1
				Control	3.36	0.3696
				IM	1.58	0.1738
				AL	5.26	0.5786
					NF-kB
				Control	3.16	0.3476
				IM	5.58	0.6138
				AL	4.95	0.5786
					iNOS
				Control	3.36	0.3696
				IM	10.58	0.8738
				AL	5.26	0.5786

## Sheet: fig5
						Time（h）	NS	AL	IM
						0	0.00±0.00	0.00±0.00	0.00 ±0.00	0.00 ±0.00
						0.5	11.39±1.05	8.07±1.08*	16.27±2.78 *	16.36±2.25
						1	13.03±3.04	8.16±0.92 *	15.3±5.41	15.42±3.33
						2	6.26±1.26	3.78±0.81	9.95±6	9.93±4.56
						3	3.38±0.99	1.54±0.38*	7.7±3.11 *	7.68±2.65
						4	0.71±0.46	0.23±0.03*	4.9±3.00 *	4.93±2.60
						6	0.31±0.18	0.20±0.02	2.19±3.52	2.27±2.10
						Time（h）									AL	IM	Control	AL	IM	NS
						0	0	0	0	0	0	0			0	0	0	0	0	0			0
						0.5	11.39	1.05	8.07	1.08	16.36	2.25			5.13904	1.17097	3.44739	0.786273	0.292742	0.530898			0.292742
						1	13.03	3.04	8.16	0.92	15.42	3.33			4.62236	1.00167	2.68854	0.707221	0.250419	0.414035			0.250419
						2	6.26	1.26	3.78	0.81	9.93	4.56			4.72001	1.02624	3.19063	0.722162	0.25656	0.491356			0.25656
						3	3.38	0.99	1.54	0.38	7.68	2.65			2.56701	0.852549	2.58103	0.392753	0.213137	0.397478			0.213137
						4	0.71	0.46	0.23	0.03	4.93	2.6			1.44185	0.469766	1.62413	0.220603	0.117441	0.250117			0.117441
						6	0.31	0.18	0.2	0.02	2.27	2.1			0.68709	0.296733	0.258644	0.105125	0.0741833	0.0398311			0.0741833
	group	n	NS	AL	IM
	AUC/ h•mg•L-1	8	26.64±4.44	16.53±0.82ad	57.49 ±18.79b
	T1/2/h	8	0.82±0.16	0.57±0.07ad	1.64 ±0.32a
	Cmax/mg•L-1	8	13.35±1.52	8.69±0.93ad	18.58 ±1.30a
	Tmax/h	8	0.68±0.18	0.69±0.10	0.80 ±0.27
	Ke/h-1	8	0.87±0.16	0.72±0.14	0.76 ±0.09
	group	n	NS	AL	IM	NS	AL	IM	NS r	AL	IM
	AUC/ h•mg•L-1	8	26.64	16.53	57.49	1.34	4.622	0.501	0.0503003	0.279613	0.00871456
	T1/2/h	8	0.82	0.57	1.64	1.434	1.661	2.559	1.74878	2.91404	1.56037
	Cmax/mg•L-1	8	13.35	8.69	18.58	3.19	4.72	1.026	0.238951	0.543153	0.0552207
	Tmax/h	8	0.68	0.69	0.8	2	2	2	2.94118	2.89855	2.5
	Ke/h-1	8	0.87	0.72	0.76	0.484	0.417	0.271	0.556322	0.579167	0.356579
	CL		2.044	3.498	1.022	4.346	3.226	10.357	2.12622	0.922241	10.1341

## Sheet: Table1,2
						Time（h）	NS	AL	IM
						0	0.00±0.00	0.00±0.00	0.00 ±0.00	0.00 ±0.00
						0.5	11.39±1.05	8.07±1.08*	16.27±2.78 *	16.36±2.25
						1	13.03±3.04	8.16±0.92 *	15.3±5.41	15.42±3.33
						2	6.26±1.26	3.78±0.81	9.95±6	9.93±4.56
						3	3.38±0.99	1.54±0.38*	7.7±3.11 *	7.68±2.65
						4	0.71±0.46	0.23±0.03*	4.9±3.00 *	4.93±2.60
						6	0.31±0.18	0.20±0.02	2.19±3.52	2.27±2.10
						0	0	0	0	0	0	0			0	0	0
						0.5	11.39	1.05	8.07	1.08	16.36	2.25			5.13904	1.17097	3.44739
						1	13.03	3.04	8.16	0.92	15.42	3.33			4.62236	1.00167	2.68854
						2	6.26	1.26	3.78	0.81	9.93	4.56			4.72001	1.02624	3.19063
						3	3.38	0.99	1.54	0.38	7.68	2.65			2.56701	0.852549	2.58103
						4	0.71	0.46	0.23	0.03	4.93	2.6			1.44185	0.469766	1.62413
						6	0.31	0.18	0.2	0.02	2.27	2.1			0.68709	0.296733	0.258644
	group	n	NS	AL	IM
	AUC/ h•mg•L-1	8	26.64±4.44	16.53±0.82ad	57.49 ±18.79b
	T1/2/h	8	0.82±0.16	0.57±0.07ad	1.64 ±0.32a
	Cmax/mg•L-1	8	13.35±1.52	8.69±0.93ad	18.58 ±1.30a
	Tmax/h	8	0.68±0.18	0.69±0.10	0.80 ±0.27
	Ke/h-1	8	0.87±0.16	0.72±0.14	0.76 ±0.09
	group	n	NS	AL	IM	NS	AL	IM	NS r	AL	IM
	AUC/ h•mg•L-1	8	26.64	16.53	57.49	11.16	14.76	3.88	0.418919	0.892922	0.06749
	T1/2/h	8	0.82	0.57	1.64	0.879	1.169	2.167	1.07195	2.05088	1.32134
	Cmax/mg•L-1	8	13.35	8.69	18.58	3.19	4.72	1.026	0.238951	0.543153	0.0552207
	Tmax/h	8	0.68	0.69	0.8	2	2	2	2.94118	2.89855	2.5
	Ke/h-1	8	0.87	0.72	0.76	0.484	0.417	0.271	0.556322	0.579167	0.356579

## Sheet: fig4
						Time（h）	Control	AL	IM
						0	0.00±0.00	0.00±0.00	0.00 ±0.00	0.00 ±0.00
						0.5	11.39±1.05	8.07±1.08*	16.27±2.78 *	16.36±2.25
						1	13.03±3.04	8.16±0.92 *	15.3±5.41	15.42±3.33
						2	6.26±1.26	3.78±0.81	9.95±6	9.93±4.56
						3	3.38±0.99	1.54±0.38*	7.7±3.11 *	7.68±2.65
						4	0.71±0.46	0.23±0.03*	4.9±3.00 *	4.93±2.60
						6	0.31±0.18	0.20±0.02	2.19±3.52	2.27±2.10
						0	0	0	0	0	0	0
						0.5	11.39	1.05	8.07	1.08	16.36	2.25
						1	13.03	3.04	8.16	0.92	15.42	3.33
						2	6.26	1.26	3.78	0.81	9.93	4.56
						3	3.38	0.99	1.54	0.38	7.68	2.65
						4	0.71	0.46	0.23	0.03	4.93	2.6
						6	0.31	0.18	0.2	0.02	2.27	2.1

## Sheet: fig8
				control	1	0.15
				IM	0.18	0.05
				AL	2.5	0.4
				control	1	0.15
				BCG	0.18	0.05
				AL	2.5	0.4
				IM+PDTC(50mg/kg)	0.18	0.16
				IM+PDTC(100mg/kg)	0.43	0.15
				IM+PDTC(200mg/kg)	0.75	0.16
				AL+PDTC(50mg/kg)	2.4	0.5
				AL+PDTC(100mg/kg)	1.9	0.4
				AL+PDTC(200mg/kg)	1.7	0.4
						**,##,△△

## Sheet: fig3F
				relative quantity (S × OD / control)	Inflammatory cell mass (area × gray scale)	INOS protein expression (area × gray scale)
				Control	1	1	0.3	0.31
				BCG	100	95	15	16
				IM+AG(25mg/kg)	70	64	10.5	12
				IM+AG(50mg/kg)	60	54	9.1	10
				IM+AG(100mg/kg)	35	36	5.2	6

## Sheet: fig3G
				relative quantity (S × OD / control)	Inflammatory cell mass (area × gray scale)	iNOS protein expression (area × gray scale)
					1	1
					0.8	0.7
					1.2	1.1
					100	95
					102	98
					92	93
					70	64
					72	63
					68	65
					60	54
					62	53
					58	54
					35	36
					40	35
					33	32
					0.9	0.8
					0.7	0.7
					0.75	0.7
					0.85	0.8
					0.82	0.74
					1	1.2
					100	98
					97	90
					98	93
					96	92
					90	88
					92	91
					75	72
					74	73
					74	71
					73	70
					76	75
					72	73
					63	57
					62	56
					61	56
					60	52
					56	52
					58	55
					42	38
					41	37
					39	35
					38	34
					37	33
					38	32
